# Supplementary material for: Hydrogeochemical Characteristics and Conceptual Model of the Geothermal Waters in the Xianshuihe Fault Zone, Southwestern China
Source: Int J Environ Res Public Health. 2020 Jan 13;17(2):500. doi: 10.3390/ijerph17020500 (PMC7013909; doi:10.3390/ijerph17020500)
Supplement: Supplementary file 1 [file ijerph-17-00500-s001.zip]

Archive with 1 entries (1 files):
- ijerph-679262-supplementary.xlsx
