# Supplementary material for: Hydrogeochemical Characteristics and Conceptual Model of the Geothermal Waters in the Xianshuihe Fault Zone, Southwestern China
Source: Int J Environ Res Public Health. 2020 Jan 13;17(2):500. doi: 10.3390/ijerph17020500 (PMC7013909; doi:10.3390/ijerph17020500)
Supplement: Supplementary file 1 [file ijerph-17-00500-s001.zip › ijerph-679262-supplementary.xlsx]

## Sheet: S1
Table S1 Hydrochemical and δ18O and δD compositions of geothermal and cold waters in the Xianshuihe Fault Zone
Location	Sample No.	Sample type	Depth (m)	Temperature (oC)	pH	TDS (mg/L)	K+ (mg/L)	Na+ (mg/L)	Ca2+ (mg/L)	Mg2+(mg/L)	Cl- (mg/L)	SO42- (mg/L)	HCO3- (mg/L)	SiO2 (mg/L)	B (mg/L)	F (mg/L)	Hydrochemical type	δD (V-SMOW) ‰	δ18O (V-SMOW)‰	Recharge elevation (m)	TQuartz (oC)	TQuartze (Maximevapor loss) (oC)	TChalcedony(oC)	TNa-K(oC)	TNa-K-Ca(oC)	TK-Mg(oC)
Yulingong	HKQ01	Geothermal Spring	-	70.4	8.7	1649.6	56	550	12	29.2	260.6	0.1	1019	93.6	0	2.3	Na-HCO3-Cl	-127.8	-16.19	3823.4	134.65	130.58	107.68	218.53	209.29	96.86
	HKQ02	Geothermal Spring	-	63.5	8.4	1949.7	75	650	7	7.3	340.4	46.4	1304.3	95.6	0	3.9	Na-HCO3-Cl	-131.1	-15.78	3869.3	135.62	131.39	108.75	229.57	226.46	125.47
	HKQ03	Geothermal Spring	-	81	7.6	1430.8	55	400	40.1	14.6	294.3	75.8	720	178.4	0	1.9	Na-HCO3-Cl	-115.6	-14.67	3423.2	173.98	163.26	151.97	245.89	208.95	105.93
	HKJ01	Deep drilling well	248	74	7.5	2250	108	867	11.4	3.79	655	6.08	1351	340.9	1.91	7.84	Na-Cl-HCO3				221.21	201.31	207.33	236.57	232.61	148.38
	HKJ02	Deep drilling well	305	78.9	8.1	2310	118	868	7.1	1.99	726	3.73	1125	247.1	1.81	5.02	Na-Cl-HCO3				196.59	181.63	178.17	244.8	244.14	163.26
	HKJ03	Deep drilling well	109	79.3	8.7	2540	122	946	6.76	0.7	717	13.9	841	367.1	2.22	7.68	Na-Cl-HCO3				227.47	206.26	214.85	239.8	243.02	185.16
	HKJ04	Deep drilling well	267	115	9	2500	134	973	3.86	0.45	760	12.2	714	161.8	1.43	2.86	Na-Cl-HCO3				167.18	157.67	144.19	246.05	255.07	198.56
Erdaoqiao	HEJ01	Shallow drilling well	43	46	6.6	1089.1	14.4	106.4	260	51.8	56	7.6	1183.8	53.7	1.2	1.1	Ca-Na-HCO3				105.63	105.85	75.989	244.64	56.996	57.32
	HEQ01	Geothermal Spring	-	44	6.6	903.7	13.6	98.8	215.5	35	53.3	10.2	953	50.9	1.1	0.8	Ca-Na-HCO3	-115.9	-15.55	2922.7	103.06	103.64	73.229	246	58.151	60.27
	HEQ02	Geothermal Spring	-	42	6.8	1306.5	13.4	99.6	368.5	41.5	54.5	11.8	1432.4	54.9	1.1	0.9	Ca-Na-HCO3				106.6	106.68	77.033	243.43	47.664	57.99
	HEQ03	Geothermal Spring	-	38.5	7.4	1147.1	12	74	320.6	30.4	46.1	11.5	1281.4	93.1	0	0.6	Ca-Na-HCO3				133.6	129.68	106.51	262.25	44.607	59.07
	HEQ04	Geothermal Spring	-	42	7.7	939	30	178	102	42	59.6	85.2	758	56.7	4.1	1.4	Ca-Na-HCO3				108.15	108.02	78.71	266.23	195.54	76.32
	HEQ05	Geothermal Spring	-	32.5	7.7	606	16.6	86.3	109	26.5	49.2	8.2	522	42	4.3	0.6	Ca-Na-HCO3				94.061	95.846	63.587	280.31	76.669	67.84
Zhonggu	HZQ01	Geothermal Spring	-	50.5	7.1	1222	36	370	90.2	21.3	85.1	2.9	1305.8	85.3	0	3.9	Na-HCO3	-126.7	-16.67	3847.1	129.08	125.87	101.53	214.65	179.63	89.35
	HZQ02	Geothermal Spring	-	44.5	6.8	1297.5	38	390	98.2	20.7	99.3	10	1281.4	96.3	0	5	Na-HCO3	-128.7	-17	3936	135.56	131.34	108.68	214.77	179.86	91.14
	HZQ03	Geothermal Spring	-	72	6.8	1214	36	341	68.1	12.2	92.2	5.1	1098.3	104.5	0	5	Na-HCO3	-128.7	-17.05	3983	140.9	135.83	114.61	221.68	185.26	96.74
	HZQ04	Geothermal Spring	-	36.5	6.5	908.1	27	220	80.2	1.9	55.3	3.8	842	80.4	0	2	Na-HCO3	-119.3	-15.94	3665.5	125.67	122.98	97.786	235.19	183.86	115.24
	HZQ05	Geothermal Spring	-	48	6.5	788.2	31	210	53.1	5.5	41.1	107.6	549.2	63.7	0	2.1	Na-HCO3	-120.6	-16.35	3743.5	113.96	113	84.998	252.81	197.39	103.6
	HZQ06	Geothermal Spring	-	36.5	6.5	908.1	27	220	80.2	1.9	55.3	3.8	842	80.4	0.7	2	Na-HCO3	-113.8	-15.34	3553.9	125.67	122.98	97.786	235.19	183.86	115.24
	HZQ07	Geothermal Spring	-	47	6.9	1009.3	30	270	71.1	16.4	64.9	6.5	897	96.5	0.3	2.9	Na-HCO3	-124.968	-16.281	3868.5	135.76	131.51	108.9	226.18	183.28	88
	HZQ08	Geothermal Spring	-	62	6.7	1315.8	32	340	80.2	13.4	83.3	5	1128.8	114.6	6.5	4.1	Na-HCO3	-123.294	-16.572	3881.1	145.91	140.03	120.2	211.84	177.43	92.34
	HZQ09	Geothermal Spring	-	37	6.8	1064.1	31	280	82.2	15.2	67	4.7	562	99.8	0.8	2.7	Na-HCO3				137.41	132.9	110.74	225.87	182.4	89.84
	HZQ10	Geothermal Spring	-	44.5	6.8	1297.5	38	390	98.2	20.7	99.3	10	1281.4	96.3	6.2	5	Na-HCO3				135.56	131.34	108.68	214.77	179.86	91.14
	HZQ11	Geothermal Spring	-	50.5	7.1	1222	36	370	90.2	21.3	85.1	2.9	1305.8	85.3	6.6	3.9	Na-HCO3				129.08	125.87	101.53	214.65	179.63	89.35
	HZQ12	Geothermal Spring	-	37	6.9	805.4	31	280	34.1	9.1	58.5	8.9	762.7	81.5	5.7	3.9	Na-HCO3				126.39	123.59	98.575	225.87	190.57	96.59
	HZQ13	Geothermal Spring	-	43.5	7	1132	34	290	45.1	7.9	76.2	8.6	915.3	104.5	6.6	5.3	Na-HCO3				140.14	135.19	113.76	231.01	191.86	101.06
	HZQ14	Geothermal Spring	-	30.5	6.8	584.1	12	185	40.1	4.3	35.5	3	549.2	75.1	0	4	Na-HCO3				121.98	119.84	93.735	182.49	97.029	81.89
	HZQ15	Geothermal Spring	-	30.5	6.8	584.1	12	185	40.1	4.3	35.5	3	549.2	75.1	4.1	4	Na-HCO3				121.98	119.84	93.735	182.49	97.029	81.89
	HZQ16	Geothermal Spring	-	58	7.8	1238.3	13	450	21	14	58.2	49.2	1153.2	55	0.3	3.5	Na-HCO3				107.06	107.08	77.537	150	135.44	69.57
	HZJ01	Shallow drilling well	62	72	6.8	1214	36	341	68.1	12.2	92.2	5.1	1098.3	104.5	0	5	Na-HCO3	-128.7	-17.05	4012	140.9	135.83	114.61	221.68	185.26	96.74
	HZJ02	Shallow drilling well	54	70	6.8	1268.2	31	320	86.2	24.3	85.1	19	1159.3	118.4	0	2.6	Na-HCO3	-126.9	-16.5	4386.8	146.98	140.92	121.39	214.28	177.12	83.84
	HZJ03	Shallow drilling well	47	68.2	7.8	1665	50	570	22	6.1	143.6	15.8	1427.8	130.2	0	7.9	Na-HCO3				152.49	145.51	127.57	206	194.91	115.88
	HZJ04	Shallow drilling well	47	83	6.8	1221.1	31	280	85.2	45.6	85.1	7.1	1171.5	98.8	0	3.8	Na-HCO3				138.01	133.41	111.4	225.87	182.26	76.12
Yalabamei	HYQ01	Geothermal Spring	-	49	7.2	443	6	142	8.5	0.1	16.5	12	346	74.8	0	10	Na-HCO3	-133.797	-17.999	5162	122.17	120.01	93.951	152.8	141.99	124.41
	HYQ02	Geothermal Spring	-	48	6.5	788.2	31	210	53.1	5.5	41.1	107.6	549.2	63.7	0.5	2.1	Na-HCO3				113.96	113	84.998	252.81	197.39	103.6
	HBQ01	Geothermal Spring	-	63.5	8.4	1949.7	75	650	7	7.3	340.4	46.4	1304.3	95.6	5.9	3.9	Na-HCO3	-135.285	-17.898	4594.3	135.62	131.39	108.75	229.57	226.46	125.47
	HBQ02	Geothermal Spring	-	65.9	8.1	1859.4	75	625	6	14	319.1	2.6	1360.7	111	5.2	2.5	Na-HCO3	-138.475	-17.91	4738	144.18	138.58	118.26	233.13	229.9	115.55
	HBQ03	Geothermal Spring	-	47.5	6.5	1126.5	30	330	41.1	12.2	157.4	182.4	579.7	82.3	2.9	1.4	Na-HCO3				127.1	124.19	99.354	208.95	180.97	91.9
Zheduo river	HCR01	Cold water	-	12.8	8	58	0.8	6.9	18.2	4.6	1	5.5	83.7	14.7	1	1.1	Ca-HCO3
Yala river	HCR02	Cold water	-	10.2	8.1	127.2	1.4	8.6	31.2	7.2	1.8	13.3	124.3	10.3	1	0.8	Ca-HCO3
Erdaoqiao spring	HCQ01	Cold water	-	9.8	7.9	156.2	0.2	1.5	46.4	8.6	0.7	10.5	171.7	5.5	1	0.1	Ca-HCO3
Drilling well with depth larger than 100 m is deep drilling well, lower than 100 m is shallow drilling well. TQuartz, TQuartze (Maximevapor loss) and TChalcedony equations are from Fournier, 1977. TNa-K and TK-Mg equations are from Giggenbach, 1988. TNa-K-Ca equation is from Fournier and Truesdell, 1973. Fournier, R.O., 1977. Chemical geothermometers and mixing models for geothermal systems. Geot…
